# Supplementary material for: Increase in temperature enriches heat tolerant taxa in Aedes aegypti midguts
Source: Sci Rep. 2020 Nov 5;10:19135. doi: 10.1038/s41598-020-76188-x (PMC7644690; doi:10.1038/s41598-020-76188-x)
Supplement: Supplementary file 1 [file 41598_2020_76188_MOESM1_ESM.r]

Increase in temperature enriches heat tolerant taxa in Aedes aegypti midguts
Onyango Maria Gorreti1, Bialosuknia Sean M1, 2, Payne Anne F1, Mathias Nicholas1, Ciota Alexander T1, 2, Kramer Laura D1, 2*
1 New York State Department of Health, Griffin Laboratory, 5668 State Farm Road, Slingerlands, 12159, New York
2 School of Public Health, State University of New York Albany, 1400 Washington Avenue, Albany, 12222, New York
Email addresses:
MGO: Maria.Onyango@health.ny.gov
BS: Sean.Bialosuknia@health.ny.gov
PA: anne.payne@health.ny.gov
MN: Nicholas.Mathias@health.ny.gov
CA: alexander.ciota@health.ny.gov
KL: laura.kramer@health.ny.gov
*Corresponding author


library("survival")
library("survminer")
Eclo=read.table("Eclo_Maria.txt", h=T)

cox_Eclo1= coxph(Surv(Time, Event)~Temp+Loc+Sex, Eclo, method="efron") #Full model, including interaction
cox_Eclo2= coxph(Surv(Time, Event)~Temp+Loc+Temp:Loc,Eclo, method="efron")
cox_Eclo3= coxph(Surv(Time, Event)~Temp+Loc,Eclo, method="efron")
cox_Eclo4= coxph(Surv(Time, Event)~Temp,Eclo, method="efron")
cox_Eclo5= coxph(Surv(Time, Event)~Temp+Loc+Sex:Loc,Eclo, method="efron")
cox_Eclo6= coxph(Surv(Time, Event)~Temp+Loc+Temp:Sex,Eclo, method="efron")


anova(cox_Eclo4) 
anova(cox_Eclo4, cox_Eclo3) #Loc improves the model
anova(cox_Eclo3, cox_Eclo2) #Sex improves the model
anova(cox_Eclo2, cox_Eclo1) #Interaction Temp:Loc does not improve the model
anova(cox_Eclo5, cox_Eclo1) #Interaction Sex:Loc does not improve the model
anova(cox_Eclo6, cox_Eclo1) #Interaction Temp:Sex does not improve the model


Comp_Eclo=survfit(cox_Eclo1)


New_Eclo  <- data.frame(Temp=factor(c("H", "H","H", "H","M","M","M","M"), levels=levels(Eclo$Temp)),
                       Loc=factor(c("Miami", "Mexico", "Miami", "Mexico","Miami", "Mexico", "Miami", "Mexico"), levels=levels(Eclo$Loc)),
                       Sex=factor(c("Male","Male","Female","Female","Male","Male","Female","Female")))
New_Eclo


Cox_Eclo_New <- survfit(cox_Eclo1, newdata=New_Eclo)


Eclo_graph_Y=c(0,0,0,0,0,1-Comp_Eclo$surv, 1)
Eclo_graph_X=c(1,2,3, 4,5 ,Comp_Eclo$time, 9)


plot(Eclo_graph_X, Eclo_graph_Y, type="s", xlab="t", ylab="Probability of Eclosion", lwd=2) 


lines(Eclo_graph_X, c(0,0,0,0,0,1-Cox_Eclo_New$surv[ , 1],1), lwd=2, col="darkmagenta")
lines(Eclo_graph_X, c(0,0,0,0,0,1-Cox_Eclo_New$surv[ , 2],1), lwd=2, col="firebrick1")
lines(Eclo_graph_X, c(0,0,0,0,0,1-Cox_Eclo_New$surv[ , 3],1), lwd=2, col="deepskyblue")
lines(Eclo_graph_X, c(0,0,0,0,0,1-Cox_Eclo_New$surv[ , 4],1), lwd=2, col="limegreen")
lines(Eclo_graph_X, c(0,0,0,0,0,1-Cox_Eclo_New$surv[ , 5],1), lwd=2, col="lightgoldenrod2")
lines(Eclo_graph_X, c(0,0,0,0,0,1-Cox_Eclo_New$surv[ , 6],1), lwd=2, col="maroon1")
lines(Eclo_graph_X, c(0,0,0,0,0,1-Cox_Eclo_New$surv[ , 7],1), lwd=2, col="darkturquoise")
lines(Eclo_graph_X, c(0,0,0,0,0,1-Cox_Eclo_New$surv[ , 8],1), lwd=2, col="saddlebrown")


legend(x="topleft", lwd=2, col=c("black","darkmagenta", "firebrick1", "deepskyblue", "limegreen", "lightgoldenrod2", "maroon1","darkturquoise","saddlebrown"),
       legend=c("pseudo-observation", "HxMiamixMale", "HxMexicoxMale", "HxMiamixFemale", "HxMexicoxFemale","MxMiamixMale", "MxMexicoxMale", "MxMiamixFemale", "MxMexicoxFemale"))
