# Supplementary material for: Increase in temperature enriches heat tolerant taxa in Aedes aegypti midguts
Source: Sci Rep. 2020 Nov 5;10:19135. doi: 10.1038/s41598-020-76188-x (PMC7644690; doi:10.1038/s41598-020-76188-x)
Supplement: Supplementary file 2 [file 41598_2020_76188_MOESM2_ESM.r]

Increase in temperature enriches heat tolerant taxa in Aedes aegypti midguts
Onyango Maria Gorreti1, Bialosuknia Sean M1, 2, Payne Anne F1, Mathias Nicholas1, Ciota Alexander T1, 2, Kramer Laura D1, 2*
1 New York State Department of Health, Griffin Laboratory, 5668 State Farm Road, Slingerlands, 12159, New York
2 School of Public Health, State University of New York Albany, 1400 Washington Avenue, Albany, 12222, New York
Email addresses:
MGO: Maria.Onyango@health.ny.gov
BS: Sean.Bialosuknia@health.ny.gov
PA: anne.payne@health.ny.gov
MN: Nicholas.Mathias@health.ny.gov
CA: alexander.ciota@health.ny.gov
KL: laura.kramer@health.ny.gov
*Corresponding author

install.packages(c("survival", "survminer"))


library("survival")
library("survminer")


Surv_AEG=read.table("Surv_AEG_Maria.txt", h=T)


cox_model1= coxph(Surv(Time, Event)~Temp+Loc+Temp:Loc,Surv_AEG, method="efron") 
cox_model2= coxph(Surv(Time, Event)~Temp+Loc,Surv_AEG, method="efron") 


anova(cox_model1, cox_model2) #p-value=0.4808 putting interaction does not improve the model
anova(cox_model2, cox_model3) #p-value=0.3753 putting Loc does not improve the model
anova(cox_model3) #p-value= 3.286e-09, including Temp improves the model from null model


summary(cox_model2) 


cox_AEG=survfit(cox_model2)

plot(cox_AEG) 


New_AEG  <- data.frame(Temp=factor(c("H", "H", "M","M"), levels=levels(Surv_AEG$Temp)),
                       Loc=factor(c("Miami", "Mexico", "Miami", "Mexico"), levels=levels(Surv_AEG$Loc)))
New_AEG 


Cox_New <- survfit(cox_model2, newdata=New_AEG)
plot(Cox_New, col=c("royalblue4", "firebrick3", "deepskyblue", "tomato"))
legend(x="topright", lwd=2, col=c("black", "royalblue4", "firebrick3", "deepskyblue", "tomato"),
       legend=c("pseudo-observation", "HxMiami", "HxMexico", "MxMiami", "MxMexico"))


summary(Cox_New)

par(mar=c(5, 4.5, 4, 2)+0.1, cex.lab=1.4, cex.main=1.4)

plot(cox_AEG, main=expression(paste("Cox PH-estimate ", hat(S)(t), " with CI")),
     xlab="t", ylab="Survival", lwd=2)

lines(Cox_New$time, Cox_New$surv[ , 1], lwd=2, col="royalblue4") 
lines(Cox_New$time, Cox_New$surv[ , 2], lwd=2, col="tomato") 
lines(Cox_New$time, Cox_New$surv[ , 3], lwd=2, col="deepskyblue") 
lines(Cox_New$time, Cox_New$surv[ , 4], lwd=2, col="firebrick3") 
legend(x="topright", lwd=2, col=c("black", "royalblue4", "firebrick3", "deepskyblue", "tomato"),
       legend=c("pseudo-observation", "HxMiami", "HxMexico", "MxMiami", "MxMexico"))
