# Supplementary material for: Increase in temperature enriches heat tolerant taxa in Aedes aegypti midguts
Source: Sci Rep. 2020 Nov 5;10:19135. doi: 10.1038/s41598-020-76188-x (PMC7644690; doi:10.1038/s41598-020-76188-x)
Supplement: Supplementary file 3 [file 41598_2020_76188_MOESM3_ESM.xlsx]

## Sheet: Sheet1
Increase in temperature enriches heat tolerant taxa in Aedes aegypti midguts
Onyango Maria Gorreti1, Bialosuknia Sean M1, 2, Payne Anne F1, Mathias Nicholas1, Ciota Alexander T1, 2, Kramer Laura D1, 2*
1 New York State Department of Health, Griffin Laboratory, 5668 State Farm Road, Slingerlands, 12159, New York
2 School of Public Health, State University of New York Albany, 1400 Washington Avenue, Albany, 12222, New York
Email addresses:
MGO: Maria.Onyango@health.ny.gov
BS: Sean.Bialosuknia@health.ny.gov
PA: anne.payne@health.ny.gov
MN: Nicholas.Mathias@health.ny.gov
CA: alexander.ciota@health.ny.gov
KL: laura.kramer@health.ny.gov
*Corresponding author
index	k__Archaea;p__Euryarchaeota;c__Halobacteria;o__Halobacteriales;f__Halobacteriaceae;g__Halalkalicoccus;s__jeotgali	k__Archaea;p__Euryarchaeota;c__Halobacteria;o__Halobacteriales;f__Halobacteriaceae;g__Halococcus;s__	k__Bacteria;p__Acidobacteria;c__Acidobacteria-6;o__CCU21;f__;g__;s__	k__Bacteria;p__Acidobacteria;c__Acidobacteria-6;o__iii1-15;f__;g__;s__	k__Bacteria;p__Acidobacteria;c__Acidobacteriia;o__Acidobacteriales;f__Acidobacteriaceae;g__;s__	k__Bacteria;p__Acidobacteria;c__Acidobacteriia;o__Acidobacteriales;f__Acidobacteriaceae;g__Terriglobus;s__	k__Bacteria;p__Acidobacteria;c__DA052;o__Ellin6513;f__;g__;s__	k__Bacteria;p__Acidobacteria;c__Sva0725;o__Sva0725;f__;g__;s__	k__Bacteria;p__Acidobacteria;c__[Chloracidobacteria];o__RB41;f__Ellin6075;g__;s__	k__Bacteria;p__Actinobacteria;c__Acidimicrobiia;o__Acidimicrobiales;f__;g__;s__	k__Bacteria;p__Actinobacteria;c__Acidimicrobiia;o__Acidimicrobiales;f__C111;g__;s__	k__Bacteria;p__Actinobacteria;c__Acidimicrobiia;o__Acidimicrobiales;f__EB1017;g__;s__	k__Bacteria;p__Actinobacteria;c__Acidimicrobiia;o__Acidimicrobiales;f__Microthrixaceae;g__;s__	k__Bacteria;p__Actinobacteria;c__Actinobacteria;o__Actinomycetales;f__;g__;s__	k__Bacteria;p__Actinobacteria;c__Actinobacteria;o__Actinomycetales;f__ACK-M1;g__;s__	k__Bacteria;p__Actinobacteria;c__Actinobacteria;o__Actinomycetales;f__Actinomycetaceae;g__;s__	k__Bacteria;p__Actinobacteria;c__Actinobacteria;o__Actinomycetales;f__Actinomycetaceae;g__Actinomyces;s__	k__Bacteria;p__Actinobacteria;c__Actinobacteria;o__Actinomycetales;f__Beutenbergiaceae;g__Salana;s__multivorans	k__Bacteria;p__Actinobacteria;c__Actinobacteria;o__Actinomycetales;f__Beutenbergiaceae;g__Serinibacter;s__salmoneus	k__Bacteria;p__Actinobacteria;c__Actinobacteria;o__Actinomycetales;f__Brevibacteriaceae;g__;s__	k__Bacteria;p__Actinobacteria;c__Actinobacteria;o__Actinomycetales;f__Brevibacteriaceae;g__Brevibacterium;s__	k__Bacteria;p__Actinobacteria;c__Actinobacteria;o__Actinomycetales;f__Brevibacteriaceae;g__Brevibacterium;s__aureum	k__Bacteria;p__Actinobacteria;c__Actinobacteria;o__Actinomycetales;f__Cellulomonadaceae;g__Actinotalea;s__	k__Bacteria;p__Actinobacteria;c__Actinobacteria;o__Actinomycetales;f__Cellulomonadaceae;g__Cellulomonas;s__	k__Bacteria;p__Actinobacteria;c__Actinobacteria;o__Actinomycetales;f__Cellulomonadaceae;g__Demequina;s__	k__Bacteria;p__Actinobacteria;c__Actinobacteria;o__Actinomycetales;f__Corynebacteriaceae;g__Corynebacterium;s__	k__Bacteria;p__Actinobacteria;c__Actinobacteria;o__Actinomycetales;f__Corynebacteriaceae;g__Corynebacterium;s__durum	k__Bacteria;p__Actinobacteria;c__Actinobacteria;o__Actinomycetales;f__Corynebacteriaceae;g__Corynebacterium;s__stationis	k__Bacteria;p__Actinobacteria;c__Actinobacteria;o__Actinomycetales;f__Dermabacteraceae;g__;s__	k__Bacteria;p__Actinobacteria;c__Actinobacteria;o__Actinomycetales;f__Dermabacteraceae;g__Brachybacterium;s__	k__Bacteria;p__Actinobacteria;c__Actinobacteria;o__Actinomycetales;f__Dermabacteraceae;g__Brachybacterium;s__conglomeratum	k__Bacteria;p__Actinobacteria;c__Actinobacteria;o__Actinomycetales;f__Dermacoccaceae;g__Dermacoccus;s__	k__Bacteria;p__Actinobacteria;c__Actinobacteria;o__Actinomycetales;f__Dermatophilaceae;g__Piscicoccus;s__intestinalis	k__Bacteria;p__Actinobacteria;c__Actinobacteria;o__Actinomycetales;f__Dietziaceae;g__;s__	k__Bacteria;p__Actinobacteria;c__Actinobacteria;o__Actinomycetales;f__Dietziaceae;g__Dietzia;s__	k__Bacteria;p__Actinobacteria;c__Actinobacteria;o__Actinomycetales;f__Frankiaceae;g__;s__	k__Bacteria;p__Actinobacteria;c__Actinobacteria;o__Actinomycetales;f__Geodermatophilaceae;g__;s__	k__Bacteria;p__Actinobacteria;c__Actinobacteria;o__Actinomycetales;f__Geodermatophilaceae;g__Blastococcus;s__aggregatus	k__Bacteria;p__Actinobacteria;c__Actinobacteria;o__Actinomycetales;f__Geodermatophilaceae;g__Geodermatophilus;s__obscurus	k__Bacteria;p__Actinobacteria;c__Actinobacteria;o__Actinomycetales;f__Geodermatophilaceae;g__Modestobacter;s__	k__Bacteria;p__Actinobacteria;c__Actinobacteria;o__Actinomycetales;f__Gordoniaceae;g__Gordonia;s__	k__Bacteria;p__Actinobacteria;c__Actinobacteria;o__Actinomycetales;f__Intrasporangiaceae;g__;s__	k__Bacteria;p__Actinobacteria;c__Actinobacteria;o__Actinomycetales;f__Intrasporangiaceae;g__Intrasporangium;s__calvum	k__Bacteria;p__Actinobacteria;c__Actinobacteria;o__Actinomycetales;f__Intrasporangiaceae;g__Janibacter;s__	k__Bacteria;p__Actinobacteria;c__Actinobacteria;o__Actinomycetales;f__Intrasporangiaceae;g__Knoellia;s__	k__Bacteria;p__Actinobacteria;c__Actinobacteria;o__Actinomycetales;f__Intrasporangiaceae;g__Knoellia;s__subterranea	k__Bacteria;p__Actinobacteria;c__Actinobacteria;o__Actinomycetales;f__Intrasporangiaceae;g__Lapillicoccus;s__jejuensis	k__Bacteria;p__Actinobacteria;c__Actinobacteria;o__Actinomycetales;f__Intrasporangiaceae;g__Phycicoccus;s__	k__Bacteria;p__Actinobacteria;c__Actinobacteria;o__Actinomycetales;f__Intrasporangiaceae;g__Terracoccus;s__
12191.MexicoD30N264	0	0	0	0	0	0	0	0	0	0	0	0	0	1	0	0	0	0	0	0	0	0	0	0	0	6	0	0	0	0	0	0	0	0	1	0	0	0	0	0	0	0	0	0	0	0	0	0	0
12191.MiamiD30N264	0	8	0	0	0	0	0	0	2	0	0	0	0	19	0	0	0	0	0	0	70	2	0	0	0	84	0	13	0	0	0	0	0	0	0	0	0	0	0	0	0	0	0	0	0	0	0	0	0
12191.MiamiD30N26BM2	0	0	0	0	0	0	0	0	0	0	0	0	0	3	0	0	8	0	0	0	0	0	0	0	0	89	0	0	0	0	0	0	0	0	0	0	0	0	0	0	28	0	0	17	0	0	0	0	0
12191.MiamiD32N28BM4	0	0	0	0	0	0	0	0	0	0	0	0	0	2	0	0	2	0	0	0	0	0	0	0	0	3	0	0	0	0	0	0	0	0	0	0	0	0	0	1	0	0	0	0	0	0	0	0	0
12191.MexicoD32N285	0	0	0	0	0	0	0	0	0	0	2	0	0	0	0	0	0	0	0	0	0	0	0	0	0	397	0	0	0	0	0	0	0	0	0	0	0	0	0	0	0	0	0	0	0	0	0	0	0
12191.MexicoD30N262	0	0	0	0	0	0	0	0	0	0	0	0	0	140	0	0	10	0	0	0	84	5	0	2	0	3	0	0	0	42	1	0	0	0	1	0	0	0	0	0	0	0	0	0	0	0	0	0	0
12191.MiamiD30N265	0	0	0	0	0	0	0	0	0	0	0	0	0	0	1	0	259	0	0	0	33	0	0	0	0	1	0	0	0	1	1	0	0	0	0	0	0	0	0	0	0	0	0	0	0	0	0	0	0
12191.MiamiD30N26BM5	0	0	0	0	0	0	0	0	0	0	0	0	0	1	0	0	0	0	0	0	2	0	0	0	0	1	0	0	0	0	0	0	0	0	0	0	0	0	0	0	0	0	0	0	0	0	0	0	0
12191.MexicoD30N261	0	0	0	23	0	0	0	0	0	20	0	5	0	493	0	0	0	0	0	0	72	4	0	0	0	12	0	0	0	0	0	3	0	0	0	0	0	0	1	0	0	0	0	0	1	0	0	36	0
12191.MexicoD32N282	0	0	0	0	0	0	0	0	0	0	0	0	0	15	1	0	310	0	0	0	15	1	0	0	0	272	4	0	0	0	0	6	0	0	0	0	0	0	0	0	0	0	0	0	0	0	0	0	0
12191.MexicoD32N28BM4	2	0	0	0	0	0	0	0	0	0	0	1	0	164	0	0	113	0	0	0	282	0	0	0	0	737	0	0	0	0	0	2019	0	0	0	0	0	0	235	149	108	0	0	0	0	0	0	0	0
12191.MexicoD30N26BM1	0	0	0	0	0	0	0	0	2	0	0	0	0	52	3	0	0	0	0	0	0	0	0	0	0	30	0	0	0	0	0	108	0	0	0	0	0	0	0	0	0	0	0	0	0	0	0	0	0
12191.MexicoD30N26BM2	0	0	0	0	0	0	0	0	0	0	0	0	0	6	1	0	1	0	0	0	1	0	0	0	0	1	0	0	0	1	1	3	0	0	0	0	0	0	0	0	0	0	0	0	0	0	0	0	0
12191.MexicoD30N26BM3	0	0	0	0	0	0	0	0	0	0	0	0	0	128	1	0	4	0	0	0	2	0	0	0	0	4	0	0	0	0	0	37	0	0	0	0	0	0	2	0	0	0	0	0	0	0	0	0	0
12191.MexicoD32N281	0	0	0	0	0	0	0	0	0	0	194	0	0	332	0	0	0	0	0	0	783	6	0	0	126	676	0	0	4	595	230	0	0	0	0	0	0	0	0	0	0	0	0	0	0	0	0	0	0
12191.MexicoD32N28BM2	0	0	0	0	0	0	0	0	1	0	0	0	0	64	1	0	0	0	0	0	0	0	0	0	0	2	0	0	0	0	0	0	0	0	0	0	0	0	0	0	0	0	0	0	0	0	0	0	0
12191.MexicoD32N283	0	0	0	0	0	0	0	0	1	90	0	0	0	75	0	0	0	0	0	0	207	8	0	0	0	184	0	0	3	60	0	0	0	1	21	3	0	0	0	0	0	4	3	190	0	4	0	0	0
12191.MiamiD32N285	0	0	0	0	1	0	0	0	1	0	0	0	0	0	1519	0	0	0	0	0	1	0	0	0	0	0	0	0	0	0	0	0	0	0	0	0	0	0	0	0	0	0	0	0	0	0	0	0	0
12191.MexicoD32N284	0	0	0	0	0	0	0	0	48	0	0	0	0	330	0	0	0	0	0	0	40	0	0	0	0	494	0	0	26	352	7	118	0	8	259	0	0	0	0	0	0	12	11	1660	0	20	2	12	0
12191.MexicoD32N28BM1	0	0	0	0	0	0	0	0	0	0	0	0	0	130	1	0	0	0	0	0	0	0	0	0	0	87	0	138	0	0	0	103	1	0	0	0	0	0	0	0	0	0	0	0	0	0	0	0	0
12191.MexicoD32N28BM3	0	0	0	0	0	0	0	0	0	0	1	0	0	0	0	0	76	0	0	0	140	6	0	0	0	542	0	0	0	2	0	0	0	0	0	0	0	0	0	0	0	0	0	0	0	0	0	0	0
12191.MiamiD30N262	0	0	0	0	0	0	34	0	0	0	43	0	0	84	0	0	0	0	0	0	461	8	1	0	0	422	0	0	0	0	1	0	0	0	0	0	0	0	0	0	0	0	0	48	0	1	0	0	0
12191.MiamiD30N263	0	0	87	0	0	0	0	0	0	1	0	0	0	9	0	0	0	0	0	0	2	0	0	0	0	1528	0	2	0	0	0	1	1	0	0	0	0	0	0	0	0	0	0	0	0	0	0	0	0
12191.MiamiD30N26BM3	0	0	0	0	0	304	0	0	0	0	0	0	0	37	0	0	51	0	0	0	0	0	0	0	0	44	0	0	0	0	0	0	0	0	0	0	0	0	0	0	0	0	0	0	0	0	0	0	0
12191.MiamiD30N26BM4	0	0	0	0	0	0	0	0	0	0	0	0	0	89	0	0	0	0	0	0	1	0	0	0	0	201	0	0	0	56	0	0	0	0	27	0	0	0	0	0	0	0	0	29	0	0	0	29	0
12191.MiamiD32N283	0	0	0	0	0	0	0	0	0	0	0	0	0	4	0	0	0	0	0	0	2	0	0	0	0	363	0	0	0	0	2	0	0	0	0	0	0	0	0	0	0	0	0	0	0	0	0	0	0
12191.MiamiD32N284	0	0	0	0	0	0	0	0	0	0	0	0	0	1240	973	0	0	20	1	0	0	0	0	1	0	56	0	0	0	0	0	0	0	0	0	0	0	0	0	0	0	0	0	0	0	0	0	0	0
12191.MiamiD32N28BM2	0	0	0	0	0	0	0	0	0	0	0	0	0	77	8	0	7	0	0	0	0	0	0	0	0	1	0	0	0	0	11	9	0	0	0	0	0	0	0	0	16	0	0	2	0	0	0	0	0
12191.MiamiD32N28BM5	0	0	0	0	0	0	0	0	0	0	0	0	0	2	0	0	0	0	0	0	6	0	0	0	0	86	0	0	0	0	2	1	0	0	1	0	1	0	0	0	0	0	1	54	0	3	0	1	0
12191.MiamiD32N28BM3	0	0	0	0	0	0	0	10	0	0	0	0	0	277	0	0	0	0	0	0	0	0	0	0	0	95	0	0	0	0	0	132	0	2	95	0	0	0	0	0	68	0	0	1	0	0	0	0	71
12191.MiamiD30N26BM1	0	0	0	0	0	0	0	0	0	0	0	0	0	0	0	0	40	0	0	0	2	0	0	0	0	367	0	197	0	0	0	0	0	0	0	0	0	0	0	0	0	0	0	1	0	0	0	0	0
12191.MexicoD30N26BM4	0	0	0	0	0	0	0	0	0	0	0	0	0	1	0	0	0	0	0	0	0	0	0	0	0	0	0	0	0	0	0	2	0	0	0	0	0	0	0	0	1	0	0	0	0	0	0	0	0
12191.MexicoD32N28BM5	0	0	0	0	0	0	0	0	0	0	0	0	37	54	0	0	0	0	0	0	0	0	0	0	0	30	0	0	0	0	0	43	0	0	0	0	0	26	0	0	0	0	0	2	0	0	0	0	0
12191.MiamiD32N282	0	0	0	0	0	1	0	0	0	0	0	0	0	0	0	0	0	0	0	0	0	0	0	0	0	2	0	0	0	0	0	0	0	0	0	0	0	0	0	0	0	0	0	0	0	0	0	0	0
12191.MiamiD32N28BM1	0	0	0	0	0	0	0	0	0	0	0	0	0	112	2	0	0	0	0	0	0	0	0	0	0	8	0	0	0	0	0	1	0	0	0	0	13	32	185	0	62	76	0	0	0	0	0	1	0
12191.MiamiD30N261	0	0	0	0	0	0	0	0	0	0	0	0	0	1	0	0	0	0	0	0	0	0	0	0	0	266	0	0	0	0	0	0	0	2	78	0	0	0	0	0	0	0	0	0	0	0	0	0	0
12191.MexicoD30N263	0	0	0	0	0	0	0	0	0	0	0	0	0	0	0	37	188	0	0	0	0	0	0	0	0	0	0	0	0	0	0	0	0	0	0	1	0	0	0	0	0	0	0	1	0	0	0	0	0
12191.MexicoD30N265	0	0	0	0	0	0	0	0	0	0	0	0	0	31	0	0	0	0	0	12	680	0	246	0	84	2	0	0	0	0	294	0	0	0	83	0	0	0	0	0	0	0	0	0	0	0	0	0	0
12191.MiamiD32N281	0	0	0	0	0	0	0	0	0	0	0	0	0	0	0	0	0	0	0	0	0	0	0	0	0	0	0	0	0	0	0	0	0	0	0	0	0	0	0	0	0	0	0	1	0	0	0	0	0
12191.MexicoD30N26BM5	0	0	0	0	0	0	0	0	0	0	0	0	0	0	0	0	0	0	0	0	0	0	0	0	0	0	0	0	0	0	0	1	0	0	0	0	1	0	0	0	0	0	0	0	0	0	0	0	0
[truncated: 516 more columns]
